# Supplementary material for: Comparative transcriptomic analyses of normal and malformed flowers in sugar apple (Annona squamosa L.) to identify the differential expressed genes between normal and malformed flowers
Source: BMC Plant Biol. 2017 Oct 23;17:170. doi: 10.1186/s12870-017-1135-y (PMC5653983; doi:10.1186/s12870-017-1135-y)
Supplement: Supplementary file 1 — The detailed information of the obtained reads. (XLSX 8 kb) [file 12870_2017_1135_MOESM1_ESM.xlsx]

## Sheet: Sheet1
Table S1 The detailed information of the obtained reads.
Genes Num	GC percentage	N50	Max length	Min length	Average length	Total assembled bases
55097	0.4364	1348	13522	201	783.79	43184548
