# Supplementary material for: Comparative transcriptomic analyses of normal and malformed flowers in sugar apple (Annona squamosa L.) to identify the differential expressed genes between normal and malformed flowers
Source: BMC Plant Biol. 2017 Oct 23;17:170. doi: 10.1186/s12870-017-1135-y (PMC5653983; doi:10.1186/s12870-017-1135-y)
Supplement: Supplementary file 2 — GO classifications of unigenes. (XLSX 10 kb) [file 12870_2017_1135_MOESM2_ESM.xlsx]

## Sheet: Annona_squamosa-Unigene.fa.GO2g
Table S2 GO classifications of unigenes
Ontology	Class	number_of_Annona_squamosa-Unigene
biological_process	metabolic process	6128
biological_process	cellular process	5721
biological_process	single-organism process	4529
biological_process	response to stimulus	2338
biological_process	localization	1249
biological_process	biological regulation	1211
biological_process	developmental process	1196
biological_process	establishment of localization	1135
biological_process	multicellular organismal process	963
biological_process	regulation of biological process	939
biological_process	cellular component organization or biogenesis	890
biological_process	reproduction	509
biological_process	signaling	474
biological_process	multi-organism process	472
biological_process	reproductive process	471
biological_process	regulation of molecular function	172
biological_process	catalytic activity	111
biological_process	growth	108
biological_process	negative regulation of biological process	105
biological_process	positive regulation of biological process	87
biological_process	immune system process	79
biological_process	positive regulation of molecular function	50
biological_process	cell	12
biological_process	rhythmic process	12
biological_process	cell part	12
biological_process	negative regulation of molecular function	9
biological_process	transporter activity	8
biological_process	biological adhesion	2
biological_process	organelle	2
biological_process	molecular transducer activity	2
cellular_component	cell	6377
cellular_component	cell part	6227
cellular_component	organelle	5257
cellular_component	organelle part	1758
cellular_component	membrane	1360
cellular_component	membrane part	1171
cellular_component	macromolecular complex	868
cellular_component	cell junction	638
cellular_component	membrane-enclosed lumen	380
cellular_component	virion part	33
cellular_component	virion	33
cellular_component	extracellular region	7
cellular_component	extracellular matrix part	4
cellular_component	extracellular matrix	4
molecular_function	metabolic process	6707
molecular_function	catalytic activity	5942
molecular_function	binding	5168
molecular_function	cellular process	2287
molecular_function	single-organism process	1943
molecular_function	establishment of localization	596
molecular_function	localization	596
molecular_function	transporter activity	583
molecular_function	biological regulation	355
molecular_function	regulation of biological process	355
molecular_function	response to stimulus	119
molecular_function	signaling	118
molecular_function	regulation of molecular function	102
molecular_function	molecular transducer activity	101
molecular_function	enzyme regulator activity	66
molecular_function	receptor activity	32
molecular_function	protein binding transcription factor activity	25
molecular_function	antioxidant activity	24
molecular_function	cellular component organization or biogenesis	23
molecular_function	positive regulation of molecular function	20
molecular_function	negative regulation of molecular function	7
molecular_function	guanyl-nucleotide exchange factor activity	5
molecular_function	nucleic acid binding transcription factor activity	3
