# Supplementary material for: Comparative transcriptomic analyses of normal and malformed flowers in sugar apple (Annona squamosa L.) to identify the differential expressed genes between normal and malformed flowers
Source: BMC Plant Biol. 2017 Oct 23;17:170. doi: 10.1186/s12870-017-1135-y (PMC5653983; doi:10.1186/s12870-017-1135-y)
Supplement: Supplementary file 3 — KEGG classifications of unigenes. (XLSX 13 kb) [file 12870_2017_1135_MOESM3_ESM.xlsx]

## Sheet: Annona_squamosa-Unigene.fa.path
Table S3 KEGG classifications of unigenes.
#Pathway	Count (7191)	Pathway ID
Metabolic pathways	1940	ko01100
Biosynthesis of secondary metabolites	959	ko01110
Ribosome	335	ko03010
Protein processing in endoplasmic reticulum	219	ko04141
Purine metabolism	212	ko00230
RNA transport	212	ko03013
Spliceosome	202	ko03040
Oxidative phosphorylation	200	ko00190
Starch and sucrose metabolism	199	ko00500
Plant hormone signal transduction	179	ko04075
Plant-pathogen interaction	179	ko04626
Pyrimidine metabolism	151	ko00240
Ubiquitin mediated proteolysis	151	ko04120
mRNA surveillance pathway	147	ko03015
Ribosome biogenesis in eukaryotes	146	ko03008
Glycolysis / Gluconeogenesis	145	ko00010
Endocytosis	135	ko04144
Amino sugar and nucleotide sugar metabolism	132	ko00520
RNA degradation	119	ko03018
Phenylpropanoid biosynthesis	116	ko00940
Pyruvate metabolism	108	ko00620
Peroxisome	106	ko04146
Phagosome	106	ko04145
Carbon fixation in photosynthetic organisms	104	ko00710
Glycerophospholipid metabolism	97	ko00564
Pentose and glucuronate interconversions	92	ko00040
Arginine and proline metabolism	88	ko00330
Cysteine and methionine metabolism	86	ko00270
Glutathione metabolism	83	ko00480
Phenylalanine metabolism	81	ko00360
Inositol phosphate metabolism	79	ko00562
DNA replication	76	ko03030
Citrate cycle (TCA cycle)	75	ko00020
Aminoacyl-tRNA biosynthesis	74	ko00970
Phosphatidylinositol signaling system	74	ko04070
Nucleotide excision repair	70	ko03420
Glyoxylate and dicarboxylate metabolism	69	ko00630
Porphyrin and chlorophyll metabolism	67	ko00860
Fatty acid metabolism	67	ko00071
Alanine, aspartate and glutamate metabolism	67	ko00250
Proteasome	67	ko03050
Valine, leucine and isoleucine degradation	66	ko00280
Pentose phosphate pathway	60	ko00030
Photosynthesis	60	ko00195
alpha-Linolenic acid metabolism	59	ko00592
Glycerolipid metabolism	59	ko00561
Propanoate metabolism	57	ko00640
Galactose metabolism	56	ko00052
RNA polymerase	56	ko03020
Fructose and mannose metabolism	56	ko00051
Homologous recombination	54	ko03440
Nitrogen metabolism	54	ko00910
N-Glycan biosynthesis	53	ko00510
Terpenoid backbone biosynthesis	53	ko00900
Glycine, serine and threonine metabolism	52	ko00260
Ascorbate and aldarate metabolism	51	ko00053
beta-Alanine metabolism	50	ko00410
Fatty acid biosynthesis	49	ko00061
Protein export	48	ko03060
Basal transcription factors	48	ko03022
Base excision repair	48	ko03410
Tryptophan metabolism	46	ko00380
Tyrosine metabolism	45	ko00350
Cyanoamino acid metabolism	44	ko00460
Mismatch repair	43	ko03430
Phenylalanine, tyrosine and tryptophan biosynthesis	42	ko00400
Biosynthesis of unsaturated fatty acids	40	ko01040
Ubiquinone and other terpenoid-quinone biosynthesis	39	ko00130
Carotenoid biosynthesis	37	ko00906
Circadian rhythm - plant	36	ko04712
Ether lipid metabolism	34	ko00565
SNARE interactions in vesicular transport	34	ko04130
Flavonoid biosynthesis	33	ko00941
Pantothenate and CoA biosynthesis	33	ko00770
Histidine metabolism	33	ko00340
Limonene and pinene degradation	32	ko00903
Lysine degradation	31	ko00310
Stilbenoid, diarylheptanoid and gingerol biosynthesis	31	ko00945
Butanoate metabolism	30	ko00650
Valine, leucine and isoleucine biosynthesis	29	ko00290
Sulfur metabolism	29	ko00920
Selenocompound metabolism	25	ko00450
Sphingolipid metabolism	25	ko00600
Isoquinoline alkaloid biosynthesis	25	ko00950
One carbon pool by folate	25	ko00670
Glycosylphosphatidylinositol(GPI)-anchor biosynthesis	24	ko00563
Regulation of autophagy	22	ko04140
Tropane, piperidine and pyridine alkaloid biosynthesis	21	ko00960
Zeatin biosynthesis	20	ko00908
Linoleic acid metabolism	20	ko00591
Other glycan degradation	20	ko00511
Natural killer cell mediated cytotoxicity	19	ko04650
Folate biosynthesis	19	ko00790
Steroid biosynthesis	18	ko00100
Taurine and hypotaurine metabolism	17	ko00430
Photosynthesis - antenna proteins	16	ko00196
Lysine biosynthesis	16	ko00300
Diterpenoid biosynthesis	16	ko00904
Circadian rhythm - mammal	15	ko04710
Flavone and flavonol biosynthesis	15	ko00944
Glycosphingolipid biosynthesis - globo series	13	ko00603
Caffeine metabolism	13	ko00232
Glycosaminoglycan degradation	12	ko00531
Sulfur relay system	12	ko04122
Arachidonic acid metabolism	11	ko00590
Non-homologous end-joining	11	ko03450
Nicotinate and nicotinamide metabolism	11	ko00760
Vitamin B6 metabolism	10	ko00750
Glucosinolate biosynthesis	9	ko00966
Riboflavin metabolism	9	ko00740
Biotin metabolism	9	ko00780
Fatty acid elongation in mitochondria	8	ko00062
Brassinosteroid biosynthesis	8	ko00905
Thiamine metabolism	7	ko00730
Synthesis and degradation of ketone bodies	7	ko00072
Glycosphingolipid biosynthesis - ganglio series	6	ko00604
ABC transporters	5	ko02010
Betalain biosynthesis	5	ko00965
C5-Branched dibasic acid metabolism	5	ko00660
Lipoic acid metabolism	4	ko00785
Sesquiterpenoid biosynthesis	3	ko00909
Other types of O-glycan biosynthesis	3	ko00514
Anthocyanin biosynthesis	2	ko00942
Monoterpenoid biosynthesis	2	ko00902
