# Supplementary material for: Comparative transcriptomic analyses of normal and malformed flowers in sugar apple (Annona squamosa L.) to identify the differential expressed genes between normal and malformed flowers
Source: BMC Plant Biol. 2017 Oct 23;17:170. doi: 10.1186/s12870-017-1135-y (PMC5653983; doi:10.1186/s12870-017-1135-y)
Supplement: Supplementary file 4 — The information of 701 TF genes were identified as DEGs. (XLSX 21 kb) [file 12870_2017_1135_MOESM4_ESM.xlsx]

## Sheet: Sheet1
Table S4 Classification of enriched KEGG terms in DEGs
#	Pathway	DEGs with pathway annotation (2789)	All genes with pathway annotation (7191)	Pvalue	Qvalue	Pathway ID	DEGs with pathway annotation (2789)		Pathway	DEGs with pathway annotation (2789)
1	Ribosome	185 (6.63%)	335 (4.66%)	3.30582e-10	4.00005e-08	ko03010	185		Ribosome	185
2	Photosynthesis	43 (1.54%)	60 (0.83%)	2.21999e-07	1.34309e-05	ko00195	43		Photosynthesis	43
3	DNA replication	43 (1.54%)	76 (1.06%)	0.00118928	0.0479678	ko03030	43		DNA replication	43
4	Ribosome biogenesis in eukaryotes	74 (2.65%)	146 (2.03%)	0.00209843	0.0634775	ko03008	74		Ribosome biogenesis in eukaryotes	74
5	Lysine biosynthesis	12 (0.43%)	16 (0.22%)	0.00359044	0.0868886	ko00300	12		Lysine biosynthesis	12
6	Mismatch repair	25 (0.9%)	43 (0.6%)	0.00771357	0.155557	ko03430	25		Mismatch repair	25
7	Histidine metabolism	19 (0.68%)	33 (0.46%)	0.0218687	0.345382	ko00340	19		Histidine metabolism	19
8	Stilbenoid, diarylheptanoid and gingerol biosynthesis	18 (0.65%)	31 (0.43%)	0.0228352	0.345382	ko00945	18		Stilbenoid, diarylheptanoid and gingerol biosynthesis	18
9	Pentose and glucuronate interconversions	45 (1.61%)	92 (1.28%)	0.0298208	0.400924	ko00040	45		Pentose and glucuronate interconversions	45
10	Base excision repair	25 (0.9%)	48 (0.67%)	0.041557	0.460172	ko03410	25		Base excision repair	25
11	Photosynthesis - antenna proteins	10 (0.36%)	16 (0.22%)	0.0471091	0.460172	ko00196	10		Photosynthesis - antenna proteins	10
12	Pyrimidine metabolism	69 (2.47%)	151 (2.1%)	0.0476641	0.460172	ko00240	69		Pyrimidine metabolism	69
13	Porphyrin and chlorophyll metabolism	33 (1.18%)	67 (0.93%)	0.0516365	0.460172	ko00860	33
14	Inositol phosphate metabolism	38 (1.36%)	79 (1.1%)	0.0567502	0.460172	ko00562	38
15	Fructose and mannose metabolism	28 (1%)	56 (0.78%)	0.0570461	0.460172	ko00051	28
16	Tropane, piperidine and pyridine alkaloid biosynthesis	12 (0.43%)	21 (0.29%)	0.0678638	0.498358	ko00960	12
17	Limonene and pinene degradation	17 (0.61%)	32 (0.45%)	0.0700172	0.498358	ko00903	17
18	Tryptophan metabolism	23 (0.82%)	46 (0.64%)	0.0798502	0.536771	ko00380	23
19	Non-homologous end-joining	7 (0.25%)	11 (0.15%)	0.0850323	0.541522	ko03450	7
20	Purine metabolism	92 (3.3%)	212 (2.95%)	0.0927653	0.547444	ko00230	92
21	RNA polymerase	27 (0.97%)	56 (0.78%)	0.095011	0.547444	ko03020	27
22	Other glycan degradation	11 (0.39%)	20 (0.28%)	0.10491	0.577005	ko00511	11
23	Phosphatidylinositol signaling system	34 (1.22%)	74 (1.03%)	0.125343	0.659413	ko04070	34
24	Ubiquinone and other terpenoid-quinone biosynthesis	19 (0.68%)	39 (0.54%)	0.133551	0.665148	ko00130	19
25	Glycosaminoglycan degradation	7 (0.25%)	12 (0.17%)	0.137427	0.665148	ko00531	7
26	Taurine and hypotaurine metabolism	9 (0.32%)	17 (0.24%)	0.170593	0.793914	ko00430	9
27	Nucleotide excision repair	31 (1.11%)	70 (0.97%)	0.203663	0.882571	ko03420	31
28	RNA degradation	51 (1.83%)	119 (1.65%)	0.204231	0.882571	ko03018	51
29	RNA transport	88 (3.16%)	212 (2.95%)	0.224516	0.908717	ko03013	88
30	Isoquinoline alkaloid biosynthesis	12 (0.43%)	25 (0.35%)	0.227337	0.908717	ko00950	12
31	Glucosinolate biosynthesis	5 (0.18%)	9 (0.13%)	0.241568	0.908717	ko00966	5
32	Aminoacyl-tRNA biosynthesis	32 (1.15%)	74 (1.03%)	0.249586	0.908717	ko00970	32
33	Metabolic pathways	765 (27.43%)	1940 (26.98%)	0.2549	0.908717	ko01100	765
34	Starch and sucrose metabolism	82 (2.94%)	199 (2.77%)	0.261045	0.908717	ko00500	82
35	Tyrosine metabolism	20 (0.72%)	45 (0.63%)	0.262895	0.908717	ko00350	20
36	Spliceosome	83 (2.98%)	202 (2.81%)	0.270362	0.908717	ko03040	83
37	Betalain biosynthesis	3 (0.11%)	5 (0.07%)	0.296606	0.96998	ko00965	3
38	Plant hormone signal transduction	73 (2.62%)	179 (2.49%)	0.31495	1	ko04075	73
39	Homologous recombination	23 (0.82%)	54 (0.75%)	0.328462	1	ko03440	23
40	Alanine, aspartate and glutamate metabolism	28 (1%)	67 (0.93%)	0.348638	1	ko00250	28
41	Biosynthesis of unsaturated fatty acids	17 (0.61%)	40 (0.56%)	0.370253	1	ko01040	17
42	Brassinosteroid biosynthesis	4 (0.14%)	8 (0.11%)	0.377804	1	ko00905	4
43	Phenylpropanoid biosynthesis	47 (1.69%)	116 (1.61%)	0.383519	1	ko00940	47
44	Steroid biosynthesis	8 (0.29%)	18 (0.25%)	0.394599	1	ko00100	8 (0.29%)
45	Phenylalanine metabolism	33 (1.18%)	81 (1.13%)	0.398837	1	ko00360	33 (1.18%)
46	Glycosphingolipid biosynthesis - ganglio series	3 (0.11%)	6 (0.08%)	0.430482	1	ko00604	3 (0.11%)
47	Diterpenoid biosynthesis	7 (0.25%)	16 (0.22%)	0.43267	1	ko00904	7 (0.25%)
48	Arachidonic acid metabolism	5 (0.18%)	11 (0.15%)	0.433703	1	ko00590	5 (0.18%)
49	Ether lipid metabolism	14 (0.5%)	34 (0.47%)	0.450935	1	ko00565	14 (0.5%)
50	Pentose phosphate pathway	24 (0.86%)	60 (0.83%)	0.471809	1	ko00030	24 (0.86%)
51	Cysteine and methionine metabolism	34 (1.22%)	86 (1.2%)	0.483861	1	ko00270	34 (1.22%)
52	Riboflavin metabolism	4 (0.14%)	9 (0.13%)	0.486793	1	ko00740	4 (0.14%)
53	Lipoic acid metabolism	2 (0.07%)	4 (0.06%)	0.503717	1	ko00785	2 (0.07%)
54	Sulfur relay system	5 (0.18%)	12 (0.17%)	0.52707	1	ko04122	5 (0.18%)
55	alpha-Linolenic acid metabolism	23 (0.82%)	59 (0.82%)	0.536943	1	ko00592	23 (0.82%)
56	Flavonoid biosynthesis	13 (0.47%)	33 (0.46%)	0.537222	1	ko00941	13 (0.47%)
57	Zeatin biosynthesis	8 (0.29%)	20 (0.28%)	0.539933	1	ko00908	8 (0.29%)
58	Fatty acid metabolism	26 (0.93%)	67 (0.93%)	0.54499	1	ko00071	26 (0.93%)
59	Phagosome	41 (1.47%)	106 (1.47%)	0.545986	1	ko04145	41 (1.47%)
60	Flavone and flavonol biosynthesis	6 (0.22%)	15 (0.21%)	0.55869	1	ko00944	6 (0.22%)
61	Lysine degradation	12 (0.43%)	31 (0.43%)	0.571161	1	ko00310	12 (0.43%)
62	Vitamin B6 metabolism	4 (0.14%)	10 (0.14%)	0.586882	1	ko00750	4 (0.14%)
63	Glycosphingolipid biosynthesis - globo series	5 (0.18%)	13 (0.18%)	0.612809	1	ko00603	5 (0.18%)
64	Monoterpenoid biosynthesis	1 (0.04%)	2 (0.03%)	0.6253	1	ko00902	1 (0.04%)
65	Fatty acid elongation in mitochondria	3 (0.11%)	8 (0.11%)	0.658805	1	ko00062	3 (0.11%)
66	Glycerophospholipid metabolism	36 (1.29%)	97 (1.35%)	0.669493	1	ko00564	36 (1.29%)
67	Sphingolipid metabolism	9 (0.32%)	25 (0.35%)	0.683868	1	ko00600	9 (0.32%)
68	Phenylalanine, tyrosine and tryptophan biosynthesis	15 (0.54%)	42 (0.58%)	0.712075	1	ko00400	15 (0.54%)
69	Linoleic acid metabolism	7 (0.25%)	20 (0.28%)	0.713604	1	ko00591	7 (0.25%)
70	Carbon fixation in photosynthetic organisms	38 (1.36%)	104 (1.45%)	0.715532	1	ko00710	38 (1.36%)
71	N-Glycan biosynthesis	19 (0.68%)	53 (0.74%)	0.717037	1	ko00510	19 (0.68%)
72	Carotenoid biosynthesis	13 (0.47%)	37 (0.51%)	0.731445	1	ko00906	13 (0.47%)
73	Valine, leucine and isoleucine biosynthesis	10 (0.36%)	29 (0.4%)	0.744755	1	ko00290	10 (0.36%)
74	Sesquiterpenoid biosynthesis	1 (0.04%)	3 (0.04%)	0.770667	1	ko00909	1 (0.04%)
75	Glycosylphosphatidylinositol(GPI)-anchor biosynthesis	8 (0.29%)	24 (0.33%)	0.773572	1	ko00563	8 (0.29%)
76	Butanoate metabolism	10 (0.36%)	30 (0.42%)	0.786922	1	ko00650	10 (0.36%)
77	Arginine and proline metabolism	31 (1.11%)	88 (1.22%)	0.786973	1	ko00330	31 (1.11%)
78	Biosynthesis of secondary metabolites	361 (12.94%)	959 (13.34%)	0.792185	1	ko01110	361 (12.94%)
79	beta-Alanine metabolism	17 (0.61%)	50 (0.7%)	0.799211	1	ko00410	17 (0.61%)
80	Terpenoid backbone biosynthesis	18 (0.65%)	53 (0.74%)	0.805557	1	ko00900	18 (0.65%)
81	Natural killer cell mediated cytotoxicity	6 (0.22%)	19 (0.26%)	0.809467	1	ko04650	6 (0.22%)
82	Selenocompound metabolism	8 (0.29%)	25 (0.35%)	0.815786	1	ko00450	8 (0.29%)
83	Ascorbate and aldarate metabolism	17 (0.61%)	51 (0.71%)	0.827606	1	ko00053	17 (0.61%)
84	Sulfur metabolism	9 (0.32%)	29 (0.4%)	0.853389	1	ko00920	9 (0.32%)
85	Cyanoamino acid metabolism	14 (0.5%)	44 (0.61%)	0.86644	1	ko00460	14 (0.5%)
86	Galactose metabolism	18 (0.65%)	56 (0.78%)	0.878213	1	ko00052	18 (0.65%)
87	Glycerolipid metabolism	19 (0.68%)	59 (0.82%)	0.881113	1	ko00561	19 (0.68%)
88	Protein processing in endoplasmic reticulum	76 (2.72%)	219 (3.05%)	0.908832	1	ko04141	76 (2.72%)
89	Glycine, serine and threonine metabolism	16 (0.57%)	52 (0.72%)	0.910497	1	ko00260	16 (0.57%)
90	C5-Branched dibasic acid metabolism	1 (0.04%)	5 (0.07%)	0.914114	1	ko00660	1 (0.04%)
91	ABC transporters	1 (0.04%)	5 (0.07%)	0.914114	1	ko02010	1 (0.04%)
92	Folate biosynthesis	5 (0.18%)	19 (0.26%)	0.915305	1	ko00790	5 (0.18%)
93	Plant-pathogen interaction	61 (2.19%)	179 (2.49%)	0.918066	1	ko04626	61 (2.19%)
94	mRNA surveillance pathway	49 (1.76%)	147 (2.04%)	0.928413	1	ko03015	49 (1.76%)
95	Circadian rhythm - plant	10 (0.36%)	36 (0.5%)	0.939896	1	ko04712	10 (0.36%)
96	Glycolysis / Gluconeogenesis	47 (1.69%)	145 (2.02%)	0.954488	1	ko00010	47 (1.69%)
97	Glutathione metabolism	25 (0.9%)	83 (1.15%)	0.961155	1	ko00480	25 (0.9%)
98	Amino sugar and nucleotide sugar metabolism	42 (1.51%)	132 (1.84%)	0.961159	1	ko00520	42 (1.51%)
99	Nicotinate and nicotinamide metabolism	2 (0.07%)	11 (0.15%)	0.964054	1	ko00760	2 (0.07%)
100	Regulation of autophagy	5 (0.18%)	22 (0.31%)	0.965869	1	ko04140	5 (0.18%)
101	Valine, leucine and isoleucine degradation	19 (0.68%)	66 (0.92%)	0.966311	1	ko00280	19 (0.68%)
102	Thiamine metabolism	1 (0.04%)	7 (0.1%)	0.967847	1	ko00730	1 (0.04%)
103	Synthesis and degradation of ketone bodies	1 (0.04%)	7 (0.1%)	0.967847	1	ko00072	1 (0.04%)
104	Protein export	13 (0.47%)	48 (0.67%)	0.968084	1	ko03060	13 (0.47%)
105	Oxidative phosphorylation	65 (2.33%)	200 (2.78%)	0.973823	1	ko00190	65 (2.33%)
106	Pantothenate and CoA biosynthesis	8 (0.29%)	33 (0.46%)	0.974421	1	ko00770	8 (0.29%)
107	Pyruvate metabolism	32 (1.15%)	108 (1.5%)	0.982017	1	ko00620	32 (1.15%)
108	One carbon pool by folate	5 (0.18%)	25 (0.35%)	0.987163	1	ko00670	5 (0.18%)
109	Ubiquitin mediated proteolysis	46 (1.65%)	151 (2.1%)	0.987278	1	ko04120	46 (1.65%)
110	Fatty acid biosynthesis	12 (0.43%)	49 (0.68%)	0.988414	1	ko00061	12 (0.43%)
111	Circadian rhythm - mammal	2 (0.07%)	15 (0.21%)	0.993371	1	ko04710	2 (0.07%)
112	Basal transcription factors	11 (0.39%)	48 (0.67%)	0.993699	1	ko03022	11 (0.39%)
113	Endocytosis	38 (1.36%)	135 (1.88%)	0.996544	1	ko04144	38 (1.36%)
114	Propanoate metabolism	13 (0.47%)	57 (0.79%)	0.996674	1	ko00640	13 (0.47%)
115	Caffeine metabolism	1 (0.04%)	13 (0.18%)	0.998317	1	ko00232	1 (0.04%)
116	Peroxisome	27 (0.97%)	106 (1.47%)	0.99871	1	ko04146	27 (0.97%)
117	Nitrogen metabolism	11 (0.39%)	54 (0.75%)	0.998886	1	ko00910	11 (0.39%)
118	Glyoxylate and dicarboxylate metabolism	15 (0.54%)	69 (0.96%)	0.999222	1	ko00630	15 (0.54%)
119	Citrate cycle (TCA cycle)	14 (0.5%)	75 (1.04%)	0.999953	1	ko00020	14 (0.5%)
120	SNARE interactions in vesicular transport	3 (0.11%)	34 (0.47%)	0.999987	1	ko04130	3 (0.11%)
121	Proteasome	8 (0.29%)	67 (0.93%)	1	1	ko0305	8 (0.29%)
