# Supplementary material for: Comparative transcriptomic analyses of normal and malformed flowers in sugar apple (Annona squamosa L.) to identify the differential expressed genes between normal and malformed flowers
Source: BMC Plant Biol. 2017 Oct 23;17:170. doi: 10.1186/s12870-017-1135-y (PMC5653983; doi:10.1186/s12870-017-1135-y)
Supplement: Supplementary file 5 — The information of 21 MADS-box genes were revealed from sugar apple flowers. (XLSX 15 kb) [file 12870_2017_1135_MOESM5_ESM.xlsx]

## Sheet: Annona_cherimola.geneMADS_tf
Table S5 The information of 21 MADS-box genes were revealed from sugar apple flowers
geneID	TF_family	geneLength	Annona_cherimola_rawreads(53332338)	Annona_cherimola_RPKM	Nr-ID	Nr-Score	Nr-Evalue	Nr-annotation	Swissprot-ID	Swissprot-Score	Swissprot-Evalue	Swissprot-annotation	COG-Protein-or-Domain	COG-Score	COG-Evalue	COG-ID	COG-Function-Description	KO_id	KEGG-Evalue	KEGG-Score	KEGG-Gene	ko_definition	GO-BiologicalProcess	GO-MolecularFunction	GO-CellularComponent
Unigene0000796	M-type	352	14	0.7458	gi|395618351|gb|AFN68726.1|	100	9e-25	PISTILLATA-like protein [Magnolia grandis]	sp|Q07474|MADS2_PETHY	93.2	9e-23	Floral homeotic protein PMADS 2 OS=Petunia hybrida GN=PMADS2 PE=2 SV=1	YPL089c	52.4	4e-08	COG5068	Regulator of arginine metabolism and related MADS box-containing transcription factors	K09264	5e-24	96.7	rcu:RCOM_0562020	MADS-box transcription factor, plant	GO:0006351//transcription, DNA-templated	GO:0003676//nucleic acid binding;GO:0001071//nucleic acid binding transcription factor activity;GO:0005515//protein binding	GO:0043231//intracellular membrane-bounded organelle
Unigene0003404	M-type	558	81	2.7218	gi|397133609|gb|AFO10123.1|	89	1e-19	MADS-box domain protein [Camellia sinensis]	sp|Q0D4T4|MAD18_ORYSJ	85.5	5e-19	MADS-box transcription factor 18 OS=Oryza sativa subsp. japonica GN=MADS18 PE=1 SV=1	YPL089c	64.3	1e-11	COG5068	Regulator of arginine metabolism and related MADS box-containing transcription factors	--	--	--	--	--	GO:0009908//flower development;GO:0009793//embryo development ending in seed dormancy;GO:0006351//transcription, DNA-templated;GO:0051241;GO:0050896//response to stimulus;GO:0048609//multicellular organismal reproductive process;GO:0009838//abscission	GO:0001071//nucleic acid binding transcription factor activity;GO:0046983//protein dimerization activity;GO:0003676//nucleic acid binding	GO:0043231//intracellular membrane-bounded organelle
Unigene0005200	M-type	452	44	1.8253	gi|502095490|ref|XP_004490466.1|	124	2e-33	PREDICTED: MADS-box transcription factor 27-like isoform X2 [Cicer arietinum]	sp|Q6Z6W2|MAD57_ORYSJ	118	2e-31	MADS-box transcription factor 57 OS=Oryza sativa subsp. japonica GN=MADS57 PE=2 SV=2	YPL089c	62.8	3e-11	COG5068	Regulator of arginine metabolism and related MADS box-containing transcription factors	K09264	6e-33	121	vvi:100244955	MADS-box transcription factor, plant	GO:0009908//flower development;GO:0009900;GO:0010374//stomatal complex development;GO:0010227//floral organ abscission;GO:0009793//embryo development ending in seed dormancy;GO:0006351//transcription, DNA-templated;GO:0048575//short-day photoperiodism, flowering;GO:0051241;GO:0009733//response to auxin;GO:0048506;GO:0010167//response to nitrate;GO:0009409//response to cold;GO:0048528//post-embryo…	GO:0001071//nucleic acid binding transcription factor activity;GO:0046983//protein dimerization activity;GO:0003676//nucleic acid binding	GO:0043231//intracellular membrane-bounded organelle
Unigene0016210	M-type	1875	643	6.4301	gi|225456351|ref|XP_002283916.1|	115	3e-27	PREDICTED: MADS-box transcription factor 6-like [Vitis vinifera]	sp|Q38838|AGL14_ARATH	103	3e-23	Agamous-like MADS-box protein AGL14 OS=Arabidopsis thaliana GN=AGL14 PE=1 SV=2	YMR043w	64.3	1e-10	COG5068	Regulator of arginine metabolism and related MADS box-containing transcription factors	--	--	--	--	--	-	-	-
Unigene0018081	M-type	333	36	2.0271	gi|37993053|gb|AAR06685.1|	165	5e-50	APETALA3-like protein AP3-2 [Eupomatia bennettii]	sp|Q944S9|MAD16_ORYSJ	140	7e-41	MADS-box transcription factor 16 OS=Oryza sativa subsp. japonica GN=MADS16 PE=1 SV=2	YBR182c	65.9	8e-13	COG5068	Regulator of arginine metabolism and related MADS box-containing transcription factors	K09264	4e-41	140	sbi:SORBI_10g029810	MADS-box transcription factor, plant	-	-	-
Unigene0018931	M-type	743	81	2.0441	gi|421957958|gb|AFX72856.1|	110	5e-27	MADS-box protein AGL63 [Aquilegia coerulea]	sp|Q4PSU4|AGL61_ARATH	96.3	4e-22	Agamous-like MADS-box protein AGL61 OS=Arabidopsis thaliana GN=AGL61 PE=1 SV=1	YBR182c	62.4	1e-10	COG5068	Regulator of arginine metabolism and related MADS box-containing transcription factors	--	--	--	--	--	GO:0009553//embryo sac development;GO:0006351//transcription, DNA-templated	GO:0003676//nucleic acid binding;GO:0005515//protein binding	GO:0005634//nucleus
Unigene0024651	M-type	1392	1337	18.0095	gi|297719721|ref|NP_001172222.1|	128	8e-33	Os01g0201700 [Oryza sativa Japonica Group]	sp|Q40704|MADS3_ORYSJ	128	2e-32	MADS-box transcription factor 3 OS=Oryza sativa subsp. japonica GN=MADS3 PE=2 SV=1	YBR182c	77.8	9e-15	COG5068	Regulator of arginine metabolism and related MADS box-containing transcription factors	K09264	2e-32	126	vvi:100261787	MADS-box transcription factor, plant	GO:0048869//cellular developmental process;GO:0006351//transcription, DNA-templated	GO:0003676//nucleic acid binding;GO:0001071//nucleic acid binding transcription factor activity;GO:0005515//protein binding	GO:0043231//intracellular membrane-bounded organelle
Unigene0027584	M-type	702	343	9.1615	gi|474224814|gb|EMS59421.1|	71.2	5e-14	MADS-box transcription factor 56 [Triticum urartu]	sp|Q38838|AGL14_ARATH	70.5	2e-13	Agamous-like MADS-box protein AGL14 OS=Arabidopsis thaliana GN=AGL14 PE=1 SV=2	--	--	--	--	--	--	--	--	--	--	GO:0009908//flower development;GO:0006351//transcription, DNA-templated;GO:0001101//response to acid;GO:0010074//maintenance of meristem identity;GO:0006950//response to stress;GO:0006606//protein import into nucleus	GO:0005515//protein binding;GO:0001071//nucleic acid binding transcription factor activity;GO:0003676//nucleic acid binding	GO:0043231//intracellular membrane-bounded organelle
Unigene0038115	M-type	220	7	0.5966	gi|502180646|ref|XP_004516685.1|	71.6	2e-14	PREDICTED: MADS-box transcription factor PHERES 2-like [Cicer arietinum]	sp|Q2QW55|MAD33_ORYSJ	56.6	4e-10	MADS-box transcription factor 33 OS=Oryza sativa subsp. japonica GN=MADS33 PE=2 SV=2	YBR182c	48.5	3e-07	COG5068	Regulator of arginine metabolism and related MADS box-containing transcription factors	--	--	--	--	--	-	-	-
Unigene0040739	M-type	226	3	0.2489	gi|421957976|gb|AFX72865.1|	98.2	2e-25	MADS-box protein AGL72, partial [Aquilegia coerulea]	sp|Q9FKK2|AGL62_ARATH	95.1	1e-23	Agamous-like MADS-box protein AGL62 OS=Arabidopsis thaliana GN=AGL62 PE=1 SV=1	ECU07g1740	53.9	9e-10	COG5068	Regulator of arginine metabolism and related MADS box-containing transcription factors	--	--	--	--	--	GO:0009561//megagametogenesis;GO:0009657//plastid organization;GO:0003006//developmental process involved in reproduction;GO:0006351//transcription, DNA-templated	GO:0003676//nucleic acid binding;GO:0001071//nucleic acid binding transcription factor activity;GO:0005515//protein binding	GO:0043076;GO:0044444//cytoplasmic part
Unigene0045117	M-type	207	5	0.4529	gi|421957982|gb|AFX72868.1|	90.9	2e-22	MADS-box protein AGL75, partial [Aquilegia coerulea]	sp|Q4PSU4|AGL61_ARATH	84.7	5e-20	Agamous-like MADS-box protein AGL61 OS=Arabidopsis thaliana GN=AGL61 PE=1 SV=1	YBR182c	64.3	8e-13	COG5068	Regulator of arginine metabolism and related MADS box-containing transcription factors	--	--	--	--	--	GO:0006351//transcription, DNA-templated	GO:0003676//nucleic acid binding;GO:0005515//protein binding	GO:0043231//intracellular membrane-bounded organelle
Unigene0045661	M-type	278	9	0.607	gi|342161739|gb|AEL16646.1|	137	3e-39	MADS-box protein AGL15 [Dimocarpus longan]	sp|Q39295|AGL15_BRANA	120	5e-33	Agamous-like MADS-box protein AGL15 OS=Brassica napus GN=AGL15 PE=3 SV=1	YPL089c	72	5e-15	COG5068	Regulator of arginine metabolism and related MADS box-containing transcription factors	--	--	--	--	--	GO:0009908//flower development;GO:0009900;GO:0010227//floral organ abscission;GO:0009793//embryo development ending in seed dormancy;GO:0006351//transcription, DNA-templated;GO:0048575//short-day photoperiodism, flowering;GO:0051241;GO:0009733//response to auxin	GO:0001071//nucleic acid binding transcription factor activity;GO:0046983//protein dimerization activity;GO:0003676//nucleic acid binding	GO:0043231//intracellular membrane-bounded organelle
Unigene0046201	M-type	250	6	0.45	gi|32478041|gb|AAP83382.1|	151	3e-45	AGL6-like MADS-box [Magnolia figo]	sp|P29386|AGL6_ARATH	130	3e-37	Agamous-like MADS-box protein AGL6 OS=Arabidopsis thaliana GN=AGL6 PE=1 SV=2	YPL089c	62.8	6e-12	COG5068	Regulator of arginine metabolism and related MADS box-containing transcription factors	K09264	1e-41	141	rcu:RCOM_1612950	MADS-box transcription factor, plant	GO:0006351//transcription, DNA-templated	GO:0003676//nucleic acid binding;GO:0001071//nucleic acid binding transcription factor activity;GO:0005515//protein binding	GO:0043231//intracellular membrane-bounded organelle
Unigene0048144	M-type	211	5	0.4443	gi|316890760|gb|ADU56826.1|	61.2	2e-11	MADS-box protein TM3 subfamily [Coffea arabica]	sp|Q38838|AGL14_ARATH	58.5	7e-11	Agamous-like MADS-box protein AGL14 OS=Arabidopsis thaliana GN=AGL14 PE=1 SV=2	--	--	--	--	--	K09264	3e-11	59.7	vvi:100232868	MADS-box transcription factor, plant	GO:0048731;GO:0009791//post-embryonic development;GO:0048608//reproductive structure development;GO:0006351//transcription, DNA-templated	GO:0003676//nucleic acid binding;GO:0005515//protein binding	GO:0043231//intracellular membrane-bounded organelle
Unigene0048194	M-type	657	71	2.0263	gi|421957982|gb|AFX72868.1|	126	6e-34	MADS-box protein AGL75, partial [Aquilegia coerulea]	sp|Q4PSU4|AGL61_ARATH	118	2e-30	Agamous-like MADS-box protein AGL61 OS=Arabidopsis thaliana GN=AGL61 PE=1 SV=1	YMR043w	68.2	4e-13	COG5068	Regulator of arginine metabolism and related MADS box-containing transcription factors	--	--	--	--	--	-	-	-
Unigene0048357	M-type	564	36	1.1968	gi|310006631|gb|ADP00515.1|	194	1e-59	MADS-box factor MADS1 [Cymbidium ensifolium]	sp|Q43585|AG_TOBAC	190	1e-58	Floral homeotic protein AGAMOUS OS=Nicotiana tabacum GN=AG1 PE=2 SV=1	YBR182c	73.6	9e-15	COG5068	Regulator of arginine metabolism and related MADS box-containing transcription factors	K09264	2e-57	186	vvi:100232864	MADS-box transcription factor, plant	-	-	-
Unigene0055264	M-type	334	34	1.9087	gi|508723626|gb|EOY15523.1|	121	2e-33	AGAMOUS-like 16 [Theobroma cacao]	sp|Q9SZJ6|AGL21_ARATH	118	4e-32	Agamous-like MADS-box protein AGL21 OS=Arabidopsis thaliana GN=AGL21 PE=1 SV=1	YPL089c	64.7	3e-12	COG5068	Regulator of arginine metabolism and related MADS box-containing transcription factors	--	--	--	--	--	-	-	-
Unigene0006466	MIKC	765	52	1.2745	gi|62122359|dbj|BAD93174.1|	327	6e-111	MADS-box transcription factor GbMADS10 [Ginkgo biloba]	sp|Q9XGJ4|GGM13_GNEGN	293	5e-98	MADS-box protein GGM13 OS=Gnetum gnemon GN=GGM13 PE=2 SV=1	YPL089c	70.1	5e-13	COG5068	Regulator of arginine metabolism and related MADS box-containing transcription factors	--	--	--	--	--	GO:0006351//transcription, DNA-templated	GO:0003676//nucleic acid binding;GO:0001071//nucleic acid binding transcription factor activity;GO:0005515//protein binding	GO:0043231//intracellular membrane-bounded organelle
Unigene0012638	MIKC	1100	3614	61.6034	gi|60265524|gb|AAX15920.1|	413	1e-142	AGL9 [Liriodendron tulipifera]	sp|Q03489|AGL9_PETHY	349	3e-118	Agamous-like MADS-box protein AGL9 homolog OS=Petunia hybrida GN=FBP2 PE=1 SV=2	YPL089c	74.3	8e-14	COG5068	Regulator of arginine metabolism and related MADS box-containing transcription factors	K09264	4e-102	308	vvi:100232867	MADS-box transcription factor, plant	-	-	-
Unigene0023611	MIKC	1430	2964	38.8644	gi|313907147|gb|ADR83588.1|	286	2e-99	Sepallata 1-like protein [Platanus x acerifolia]	sp|Q39685|CMB1_DIACA	276	4e-88	MADS-box protein CMB1 OS=Dianthus caryophyllus GN=CMB1 PE=2 SV=1	YPL089c	72.4	8e-13	COG5068	Regulator of arginine metabolism and related MADS box-containing transcription factors	K09264	2e-90	282	vvi:100232867	MADS-box transcription factor, plant	GO:0048437//floral organ development;GO:0010074//maintenance of meristem identity;GO:0006351//transcription, DNA-templated	GO:0003676//nucleic acid binding;GO:0001071//nucleic acid binding transcription factor activity;GO:0005515//protein binding	GO:0043231//intracellular membrane-bounded organelle
Unigene0027116	MIKC	1303	1586	22.8228	gi|61696675|gb|AAX53098.1|	374	1e-126	AP1-like protein [Eupomatia bennettii]	sp|Q42429|AGL8_SOLTU	293	3e-95	Agamous-like MADS-box protein AGL8 homolog OS=Solanum tuberosum PE=2 SV=1	SPBC19G7.06	64.7	1e-10	COG5068	Regulator of arginine metabolism and related MADS box-containing transcription factors	K09264	4e-99	302	vvi:100232952	MADS-box transcription factor, plant	GO:0010074//maintenance of meristem identity;GO:0003006//developmental process involved in reproduction;GO:0006351//transcription, DNA-templated	GO:0003676//nucleic acid binding;GO:0001071//nucleic acid binding transcription factor activity;GO:0046983//protein dimerization activity	GO:0043231//intracellular membrane-bounded organelle
