# Supplementary material for: Comparative transcriptomic analyses of normal and malformed flowers in sugar apple (Annona squamosa L.) to identify the differential expressed genes between normal and malformed flowers
Source: BMC Plant Biol. 2017 Oct 23;17:170. doi: 10.1186/s12870-017-1135-y (PMC5653983; doi:10.1186/s12870-017-1135-y)
Supplement: Supplementary file 6 — Identification of key flowering- and flower development-related DEGs. (XLSX 12 kb) [file 12870_2017_1135_MOESM6_ESM.xlsx]

## Sheet: Sheet1
Table S6 Identification of key flowering- and flower development-related DEGs
GeneID	Gene_length	NF-Expression	MF-Expression	NF-RPKM	MF-RPKM	log2 Ratio(MF/NF)	Up-Down-Regulation(MF/NF)	P-value	FDR	Description	Description
Unigene0041725	568	15	46	1.35568	4.48837	1.72718	Up	1.58623e-05	5.63941e-05	Flowering promoting factor 1 [Theobroma cacao]	Flowering promoting factor 1 [Theobroma cacao]
Unigene0023978	1436	1247	3508	44.5785	135.389	1.60269	Up	4.11738e-12	2.36038e-11	PREDICTED: protein EARLY FLOWERING 3-like [Vitis vinifera]	PREDICTED: protein EARLY FLOWERING 3-like [Vitis vinifera]
Unigene0023976	3732	1384	3694	19.0374	54.8573	1.52685	Up	3.88822e-12	2.2325e-11	PREDICTED: protein EARLY FLOWERING 3-like [Vitis vinifera]	PREDICTED: protein EARLY FLOWERING 3-like [Vitis vinifera]
Unigene0054870	735	39	41	2.7239	3.09155	0.182656	Up	0.570224	0.661438	PREDICTED: flowering-promoting factor 1-like protein 1-like [Solanum lycopersicum]	PREDICTED: flowering-promoting factor 1-like protein 1-like [Solanum lycopersicum]
Unigene0027278	351	6	1	0.877522	0.157896	-2.47446	Down	0.0887178	0.148951	PREDICTED: MADS-box transcription factor 27-like [Cucumis sativus]	PREDICTED: MADS-box transcription factor 27-like [Cucumis sativus]
Unigene0000043	252	6	1	1.22226	0.219927	-2.47446	Down	0.0887178	0.149503	flowering locus T [Malus domestica]	flowering locus T [Malus domestica]
Unigene0025538	731	95	23	6.67145	1.74377	-1.93579	Down	1.31204e-10	6.77026e-10	PREDICTED: flowering time control protein FY-like [Vitis vinifera]	PREDICTED: flowering time control protein FY-like [Vitis vinifera]
Unigene0033968	834	900	352	55.3975	23.3914	-1.24384	Down	4.18164e-47	7.80928e-46	early flowering protein 1 [Asparagus officinalis]	early flowering protein 1 [Asparagus officinalis]
Unigene0011578	1147	1108	456	49.5895	22.0334	-1.17035	Down	1.77726e-52	3.63764e-51	PREDICTED: protein EARLY FLOWERING 4 [Vitis vinifera]	PREDICTED: protein EARLY FLOWERING 4 [Vitis vinifera]
Unigene0008711	705	187	81	13.6165	6.36759	-1.09654	Down	3.026e-09	1.43729e-08	early flowering protein 1 [Asparagus officinalis]	early flowering protein 1 [Asparagus officinalis]
Unigene0025626	2129	1453	672	35.0351	17.4934	-1.00199	Down	1.77203e-53	3.68172e-52	Phytochrome and flowering time regulatory protein isoform 1 [Theobroma cacao]	Phytochrome and flowering time regulatory protein isoform 1 [Theobroma cacao]
Unigene0005475	1726	421	215	12.5215	6.90362	-0.858977	Down	3.39602e-13	2.13067e-12	Flowering time control protein FPA [Medicago truncatula]	Flowering time control protein FPA [Medicago truncatula]
Unigene0014658	1004	434	223	22.1906	12.3098	-0.850145	Down	2.3924e-13	1.51866e-12	Vascular plant one zinc finger protein isoform 2, partial [Theobroma cacao]	Vascular plant one zinc finger protein isoform 2, partial [Theobroma cacao]
Unigene0019814	3797	1401	737	18.9414	10.7574	-0.816214	Down	4.5207e-37	6.70934e-36	PREDICTED: flowering time control protein FPA-like [Glycine max]	PREDICTED: flowering time control protein FPA-like [Glycine max]
Unigene0005474	1668	255	137	7.84798	4.55202	-0.785815	Down	1.5696e-07	6.66213e-07	PREDICTED: flowering time control protein FPA-like [Cicer arietinum]	PREDICTED: flowering time control protein FPA-like [Cicer arietinum]
Unigene0014657	1218	644	372	27.1427	16.9268	-0.681251	Down	1.73658e-13	1.11601e-12	Vascular plant one zinc finger protein isoform 1 [Theobroma cacao]	Vascular plant one zinc finger protein isoform 1 [Theobroma cacao]
Unigene0024514	3242	1189	723	18.8271	12.3596	-0.607175	Down	1.53305e-19	1.32429e-18	PREDICTED: flowering time control protein FCA [Vitis vinifera]	PREDICTED: flowering time control protein FCA [Vitis vinifera]
Unigene0020275	1828	507	311	14.2379	9.42896	-0.594565	Down	6.9809e-09	3.243e-08	PREDICTED: U-box domain-containing protein 13 [Vitis vinifera]	PREDICTED: U-box domain-containing protein 13 [Vitis vinifera]
