# Supplementary material for: Comparative transcriptomic analyses of normal and malformed flowers in sugar apple (Annona squamosa L.) to identify the differential expressed genes between normal and malformed flowers
Source: BMC Plant Biol. 2017 Oct 23;17:170. doi: 10.1186/s12870-017-1135-y (PMC5653983; doi:10.1186/s12870-017-1135-y)
Supplement: Supplementary file 7 — The gene list of GO:0009908. (XLSX 10 kb) [file 12870_2017_1135_MOESM7_ESM.xlsx]

## Sheet: Sheet1
Table S7 The gene list of GO:0009908
Unigene0051970
Unigene0051301
Unigene0047135
Unigene0046566
Unigene0046397
Unigene0045495
Unigene0040407
Unigene0038598
Unigene0038259
Unigene0037730
Unigene0036153
Unigene0033401
Unigene0028950
Unigene0025626
Unigene0025538
Unigene0025243
Unigene0022961
Unigene0021759
Unigene0021758
Unigene0021757
Unigene0021558
Unigene0019479
Unigene0019478
Unigene0019350
Unigene0019262
Unigene0019140
Unigene0018720
Unigene0017118
Unigene0016506
Unigene0016505
Unigene0016485
Unigene0014822
Unigene0014032
Unigene0012496
Unigene0012366
Unigene0008670
Unigene0007272
Unigene0006749
Unigene0004651
Unigene0003153
Unigene0003107
