# Supplementary material for: Comparative transcriptomic analyses of normal and malformed flowers in sugar apple (Annona squamosa L.) to identify the differential expressed genes between normal and malformed flowers
Source: BMC Plant Biol. 2017 Oct 23;17:170. doi: 10.1186/s12870-017-1135-y (PMC5653983; doi:10.1186/s12870-017-1135-y)
Supplement: Supplementary file 10 — The primer sequences. (XLSX 10 kb) [file 12870_2017_1135_MOESM10_ESM.xlsx]

## Sheet: Sheet1
Table S8 The primer sequences.
Unigene0001697-UP	GTGCTTGACGAAGGTAT
Unigene0001697-DN	GGAAAATGTAGCAGACGTG
Unigene0004014-UP	CAGTTACTGCTTGGTGTGA
Unigene0004014-DN	GTTTCAAACAGCATTCCA
Unigene0037190-UP	TGGGGTGGCCACCAATCA
Unigene0037190-DN	CTTCTGTATTTTCAGACGT
Unigene0033914-UP	CCACAGTCCATCACGTCGTT
Unigene0033914-DN	CAAAAATCCTAAGCCCACAC
Unigene0004847-UP	AGGAGATGCAGAGAATCA
Unigene0004847-DN	AGGGCACTTGGGCTTCTTC
Unigene0054219-UP	CAGTCCTGGCCATGGCCGG
Unigene0054219-DN	AATCTTGTAATCGTAAGCA
Unigene0010774-UP	GTGGAGAAACTCGCATGT
Unigene0010774-DN	TGATATTATCTGAGGGTCTG
Unigene0048844-UP	TTCGTCACCATCCTCTTCC
Unigene0048844-DN	GCCCACGAGCTTGGGGCAAG
Unigene0011098-UP	CTCGGCTGGAAGGACTTC
Unigene0011098-DN	ACTGGATATCATTATGGTG
Unigene0018960-UP	CTCGCCGGATGGGAGAGCT
Unigene0018960-DN	ATCATTATTACAGGAATC
Unigene0010916-UP	CAGGAGCGGCTGATCTCGA
Unigene0010916-DN	CGTAGCTCAGCTCTTCCATC
Unigene0023736-UP	CATGTTAAAGCTAGACAG
Unigene0023736-DN	GGAGAGCTCCATTTTTCTTC
Unigene0006250-UP	GAGAAGGATCTGCTGGGA
Unigene0006250-DN	ATTCGACTCATAAACTTCCA
Unigene0033398-UP	GCGAGAAAGCTTCGGCGGC
Unigene0033398-DN	GGGCGCAGCTCTTGATGA
Unigene0051789-UP	GATCGAAAGGCAGAGGGTGC
Unigene0051789-DN	CCCGACTTCATTTGGGTTG
Unigene0001068-UP	AAACAGGTGCCAGCTTACAT
Unigene0001068-DN	TCATTGATGCCCCGGAAAT
Unigene0002575-UP	GAGCTGGTGGGCACGCCTCA
Unigene0002575-DN	TGGTCACAATGTGAGCACCA
Unigene0019359-UP	TCTGCCCCTTCAGGTCTAC
Unigene0019359-DN	ATCACCTGAGCATGGAATC
Unigene0014866-UP	AAACCGTGGAAGATTTCGAG
Unigene0014866-DN	ATCCTTTCTCCAGAAATTCA
Unigene0001230-UP	GATTTCTGCCTCACAATCC
Unigene0001230-DN	CTTTGGCTGGGAAATGATT
Unigene0002871-UP	GAAACCCCAATATTCACA
Unigene0002871-DN	TCCATCTGCCATTAGGCC
Unigene0015483-UP	CCAACTGCTTTCTAAATAG
Unigene0015483-DN	TTGGCAATCTCCCTTCGAC
Unigene0004328-UP	GATGTTGGTGATCGTTGCG
Unigene0004328-DN	ATTGAGTTCTGCATTCATG
